# Supplementary material for: Transoral endoscopic head and neck surgery (eHNS) for minor salivary gland tumors of the oropharynx
Source: Cancers Head Neck. 2017 May 31;2:5. doi: 10.1186/s41199-017-0024-2 (PMC6460795; doi:10.1186/s41199-017-0024-2)
Supplement: Supplementary file 1 — Original data on patients included in report. (XLSX 35 kb) [file 41199_2017_24_MOESM1_ESM.xlsx]

## Sheet: Sheet1
Case #	1	2	3	4	5	6	7	8	9	10	11	12	13	14	15	16	17	18	19	20	Case #
Age	53	50	66	66	78	49	61	60	70	59	59	53	74	43	84	50	73	51	56	68	Age
Sex	M	F	F	F	F	F	F	F	F	M	M	F	M	F	F	M	M	M	F	M	Sex
Primary Site	Soft Palate	BOT	BOT	BOT	Anterior Tonsil	BOT	BOT	BOT	BOT	BOT	Tonsillar Fossa	Soft Palate	BOT	BOT	BOT	BOT	BOT	BOT	Right tonsil	Right BOT	Primary Site
Other Involved Sites	Tonsil	None	None	None	Buccal mucosa, RMT	None	None	None	None	Glossopharyngeal Sulcus	GP Sulcus, Pharyngeal Wall	None	FOM	Lateral Pharyngeal Wall	None	FOM	Tonsillar Fossa	Glossopharyngeal Sulcus	BOT and FOM	None	Other Involved Sites
Primary Laterality	Right	Left	Left	Left	Right	Right	Left	Right	Right	Right	Right	Left	Left	Left	Left	Right	Left	Left	Right		Primary Laterality
Differentiation	Solid	Intermediate Grade	N/A	Grade 2	Well	Well											Well	Well			Differentiation
Differentiation Comment	AC, Cribiform/Tubular	Intermediate Grade	Hyalinizing Clear Cell	Intermediate Grade	Polym. Low-Grade AdenoCA	AC, Mainly Tubular	AC, Cribiform/Tubular	Hyalinizing Clear Cell	AC, Cribiform/Tubular	Sclerosing Clear Cell	Sclerosing Clear Cell	Polym. Low-Grade AdenoCA	AC, Cribiform/Tubular	Intermediate Grade	Intermediate Grade	AC, Cribiform/Tubular	Clear Cell Carcinoma	Myoepithelial Carcinoma	Polym. Low-Grade AdenoCA	Adenoid cystic	Differentiation Comment
Histology	Adenoid Cystic	Mucoepidermoid	Hyalinizing Clear Cell	Mucoepidermoid	Polym. Low-Grade AdenoCA	Adenoid Cystic	Adenoid Cystic	Hyalinizing Clear Cell	Adenoid Cystic	Sclerosing Clear Cell	Sclerosing Clear Cell	Polym. Low-Grade AdenoCA	Adenoid Cystic	Mucoepidermoid	Mucoepidermoid	Adenoid Cystic	Clear Cell Carcinoma	Myoepithelial Carcinoma	Polym. Low-Grade AdenoCA	Adenoid cystic	Histology
Clinical T Stage	2	Tx	1	1	1	1	1	2	2	2	2	2	4	1	1	4	2	2	1	Tx	Clinical T Stage
Clinical N Stage	0	0	0	0	0	0	0	0	0	0	0	0	0	0	0	0	0	0	0	0	Clinical N Stage
Clinical M Stage	0	0	0	0	0	0	0	0	0	0	0	0	0	0	0	0	0	0	0	0	Clinical M Stage
Primary Treatment	TORS, post-op RT	TORS only	TORS only	TORS (decline RT)	TORS, post-op RT	TORS, post-op RT	TORS, post-op RT	RT, salvage TORS	TORS, post-op RT	TORS (decline RT)	TORS, post-op RT	TORS, post-op RT	TORS, post-op RT	TORS only	TORS only	TORS, post-op RT	TORS only	CO2 laser/Lindholm	CO2 laser	TORS, then TLM, then TLM	Primary Treatment
Radiation Therapy	Yes	No	No	No	Yes	Yes	Yes	Yes	Yes	No	Yes	Yes	Yes	No	No	Yes	No	No	No	Yes	Radiation Therapy
Pathologic T Stage	2	1	1	1	1	2	1	2	1	2	2	2	3	1	1	2	2	2	2	Tx	Pathologic T Stage
Positive Microscopic Margins	No	No	No	No	No	No	No	No	No	No	No	No	No	No	No	Yes	No	No	No	No	Positive Microscopic Margins
Perineural Invasion	Yes	Unknown	Unknown	Unknown	Yes	Yes	Yes	No	No	No	No	Yes	Yes	Unknown	No	Yes	No	Yes	No	Unknown	Perineural Invasion
Lymphatic Invasion	Unknown	Unknown	Unknown	Unknown	Unknown	Unknown	No	Unknown	Unknown	No	No	No	No	Unknown	No	Unknown	No	No	No	Unknown	Lymphatic Invasion
Vascular Invasion	Unknown	Unknown	Unknown	Unknown	Unknown	Unknown	No	Unknown	Unknown	No	No	No	No	Unknown	No	Unknown	No	No	Unknown	Unknown	Vascular Invasion
Feeding tube since surgery	No	No	Temporary, removed	Temporary, removed	No	Temporary, removed	Temporary	Temporary	Temporary	Temporary	Temporary	Temporary	Temporary	No	No	Temporary	Yes	No	Temporary	No	Temporary, removed
Trach since surgery	No	No	No	No	No	No	No	No	No	No	Yes; decannulated within 1 month	No	Yes; decannulated within 1 month	No	No	Yes; decannulated within 1 month	No	No		No	Trach since surgery
Approx. mos of folow-up (calculated)	23.8929	91.75	35.2143	42.3214	38.6786	37.0714	19.2857	25.1429	5.14286	22.6786	22.4643	19.1071	22.6071	46.1429	28.0714	12.7857	32.5357	38.3214	100.393	65.8214	Approx. mos of folow-up (calculated)
Vital Status	Alive, distant mets	Alive, NED	Alive, NED	Alive, NED	Alive, NED	Alive, NED	Alive, NED	Alive, NED	Deceased, other cause	Alive, NED	Alive, NED	Alive, NED	Alive, NED	Alive, NED	Alive, NED	Alive, NED	Alive, NED	Alive, NED	Alive, NED	Alive, NED	Vital Status (0 - alive, NED)
									metastatic ovarian adenocarcinoma
